# Supplementary material for: Individual Risk Assessment for Population Living on the Territories Long-Term Polluted by Organochlorine Pesticides
Source: Toxics. 2023 May 25;11(6):482. doi: 10.3390/toxics11060482 (PMC10304191; doi:10.3390/toxics11060482)
Supplement: Supplementary file 1 [file toxics-11-00482-s001.zip]

Archive with 1 entries (1 files):
- toxics-2385883-SI.pdf
